# Supplementary material for: Investigating the Electromechanical Sensitivity of Carbon-Nanotube-Coated Microfibers
Source: Sensors (Basel). 2023 May 30;23(11):5190. doi: 10.3390/s23115190 (PMC10255525; doi:10.3390/s23115190)
Supplement: Supplementary file 1 [file sensors-23-05190-s001.zip]

Archive with 1 entries (1 files):
- sensors-2352775-supplementary.pdf
